# Supplementary material for: Eye Safety of Light-Emitting Diodes in Toys: The Results of Three Years of Market Surveillance
Source: Int J Environ Res Public Health. 2026 Jul 6;23(7):880. doi: 10.3390/ijerph23070880 (PMC13412091; doi:10.3390/ijerph23070880)
Supplement: Supplementary file 1 [file ijerph-23-00880-s001.zip]

Archive with 1 entries (1 files):
- ijerph-4331808-supplementary.pdf
